# Supplementary material for: Evaluating Population Receptive Field Estimation Frameworks in Terms of Robustness and Reproducibility
Source: PLoS One. 2014 Dec 2;9(12):e114054. doi: 10.1371/journal.pone.0114054 (PMC4252088; doi:10.1371/journal.pone.0114054)
Supplement: File S1 — Illustrative visualizations of stimulus presentations for subject one. (ZIP) [file pone.0114054.s001.zip]

Archive with 6 entries (6 files):
- Bar_random.avi
- Ring_orderly.avi
- Ring_random.avi
- Wedge_orderly.avi
- Wedge_random.avi
- Bar_orderly.avi
